# Supplementary material for: Yeast Models of Amyotrophic Lateral Sclerosis Type 8 Mimic Phenotypes Seen in Mammalian Cells Expressing Mutant VAPBP56S
Source: Biomolecules. 2023 Jul 19;13(7):1147. doi: 10.3390/biom13071147 (PMC10377116; doi:10.3390/biom13071147)
Supplement: Supplementary file 1 [file biomolecules-13-01147-s001.zip]

Archive with 9 entries (5 files):
- biomolecules-2424134-supplementary-conversion/
- biomolecules-2424134-supplementary-conversion/Supplementary Files/
- biomolecules-2424134-supplementary-conversion/Supplementary Files/Supplementary File 1.pdf
- biomolecules-2424134-supplementary-conversion/Supplementary Files/Supplementary File 2.pdf
- biomolecules-2424134-supplementary-conversion/__MACOSX/
- biomolecules-2424134-supplementary-conversion/__MACOSX/._Supplementary Files
- biomolecules-2424134-supplementary-conversion/__MACOSX/Supplementary Files/
- biomolecules-2424134-supplementary-conversion/__MACOSX/Supplementary Files/._Supplementary File 1.pdf
- biomolecules-2424134-supplementary-conversion/__MACOSX/Supplementary Files/._Supplementary File 2.pdf
